# Supplementary material for: Vehicle Cabins as Hotspots of Brominated Flame Retardants: Legacy–Replacement Profiles, Sources, and Human Exposure in a Hot-Climate Environment
Source: J Xenobiot. 2026 May 19;16(3):89. doi: 10.3390/jox16030089 (PMC13214825; doi:10.3390/jox16030089)
Supplement: Supplementary file 1 [file jox-16-00089-s001.zip]

Archive with 1 entries (1 files):
- jox-4284367-supplementary.pdf
